# Supplementary material for: The ‘Erlenmeter’: a low-cost, open-source turbidimeter for no-sampling phenotyping of microorganism growth
Source: PeerJ. 2024 Jul 9;12:e17659. doi: 10.7717/peerj.17659 (PMC11243968; doi:10.7717/peerj.17659)
Supplement: Supplemental Information 3 [file peerj-12-17659-s003.txt]

/* 
Serodio et al. The Erlenmeter: a low-cost, open-source turbidimeter for no-sampling 
phenotyping of microorganism growth

Code for using an Arduino UNO R3 microcontroller to control an blue/red LED, register 
the signal received by the TSL 2591 light sensor, compute the OD, and display its value 
on a 16x2 LCD display. 
*/


// Libraries
#include <Wire.h>
#include "Adafruit_TSL2591.h"
Adafruit_TSL2591 tsl = Adafruit_TSL2591(2591); 
#include <Adafruit_LiquidCrystal.h>
Adafruit_LiquidCrystal lcd(0);


// Variables
int LEDpin1=2;      // Pin for LED output
int LEDintens=255;  // LED intensity
double light1=0;    // Light sensor reading
double ReadZero=60000; // Reading on flask with medium only: 60000 (blue LED) or 16000 (orange LED)


// Light sensor - configure the gain and integration time
void configureSensor(void)
{
  tsl.setGain(TSL2591_GAIN_MED); // BLUE LED
//  tsl.setGain(TSL2591_GAIN_HIGH); // ORANGE LED
  tsl.setTiming(TSL2591_INTEGRATIONTIME_600MS);
  tsl2591Gain_t gain = tsl.getGain();
}


void setup() 
{
  Serial.begin(9600);
  Wire.begin();

  // Declare pin for LED output
  pinMode(LEDpin1, OUTPUT);

  // Confifure light sensor
  configureSensor();

  // Set up the LCD number of rows and columns 
  lcd.begin(16, 2);
  lcd.setBacklight(HIGH);
}


void loop()
{
  // turn LED on
  analogWrite(LEDpin1, LEDintens);

  // Light sensor reading
  uint32_t lum = tsl.getFullLuminosity();
  uint32_t ir, full; 
  ir = lum >> 16;
  full = lum & 0xFFFF;
  light1=full-ir;   // Visible light
  light1=-log(light1/ReadZero); // OD 

  // Show on LCD
  lcd.setCursor(3, 0);
  lcd.print("Erlenmeter");
  lcd.setCursor(4, 1);
  lcd.print("OD:");
  lcd.setCursor(8, 1);
  lcd.print("        ");
  lcd.setCursor(8, 1);
  lcd.print(light1,2);
}
