# Supplementary material for: The ‘Erlenmeter’: a low-cost, open-source turbidimeter for no-sampling phenotyping of microorganism growth
Source: PeerJ. 2024 Jul 9;12:e17659. doi: 10.7717/peerj.17659 (PMC11243968; doi:10.7717/peerj.17659)
Supplement: Supplemental Information 4 — Raw data used for Figs. 5–9. [file peerj-12-17659-s004.xlsx]

## Sheet: Fig 4A
Time	Sampling	OD
0	day	0.097
0.43	night	0.134
0.93	day	0.125
1.42	night	0.094
1.93	day	0.237
2.42	night	0.239
2.92	day	0.786
3.47	night	0.682
3.92	day	1.673
4.42	night	1.604
4.92	day	2.983
5.42	night	3.097
5.94	day	4.741
6.42	night	4.8
6.92	day	6.058
7.42	night	6.058
7.93	day	6.871
8.42	night	6.708
8.89	day	7.371
9.42	night	7.435
9.89	day	7.704

## Sheet: Fig 4B
Time	OD replicate 1	OD replicate 2	OD replicate 3
0	0	0	0
0.55	0	0.01	0
1.07	0.01	0	0.01
1.62	0.04	0.06	0.02
2.12	0.1	0.12	0.1
2.63	0.35	0.46	0.36
3.15	1.11	1.35	1.18
3.53	2.01	2.34	2.12
3.9	3.01	3.36	3.16
4.27	3.81	4.11	3.94
4.62	4.46	4.71	4.56
5	4.89	5.07	4.94
5.27	5.09	5.21	5.11
5.62	5.18	5.29	5.21
5.98	5.23	5.32	5.25
6.37	5.27	5.36	5.27

## Sheet: Fig 4C
Time	OD replicate 1	OD replicate 2	OD replicate 3
0	0	0	0
1	0.08	0.08	0.1
2.25	0.36	0.4	0.44
3.23	0.75	0.8	0.85
4.25	1.24	1.29	1.35
5.25	1.78	1.85	1.93
6.25	2.35	2.47	2.53
7.25	3.04	3.16	3.23
8.25	3.75	3.9	3.98
9.25	4.53	4.68	4.77
10.23	5.26	5.44	5.51
11.17	5.83	5.98	5.98
12.27	6.2	6.43	6.45
13.25	6.32	6.43	6.45

## Sheet: Fig 5
P. tricornutum		S. cerevisiae
OD Erlenmeter	OD spectrophotometer	OD Erlenmeter	OD spectrophotometer
0.39	4.25	1.644	5.89
0.35	3.92	1.574	5.69
0.31	3.58	1.478	5.43
0.26	3.16	1.391	5.19
0.22	2.75	1.275	4.86
0.18	2.31	1.157	4.49
0.15	1.89	1.005	4
0.11	1.45	0.822	3.39
0.07	0.98	0.585	2.57
0.03	0.5	0.289	1.33
0	0.02	0	0

## Sheet: Fig 6
Time	OD replicate 1	OD replicate 2	OD replicate 3
0	1.69	1.69	1.73
1.17	2.74	2.73	2.75
2.17	3.87	3.93	3.81
3.16	4.58	4.6	4.59
4.16	4.97	5	5.04
5.16	5.45	5.42	5.47
6.16	5.63	5.71	5.67
7.14	5.82	5.84	5.85
7.18	1.64	1.53	1.57
9.97	4.21	4.31	4.2
10.95	5	5.1	5.09
12.14	5.54	5.46	5.56
13.16	5.78	5.84	5.88
14.11	5.97	6.05	6.16
14.16	0.69	0.64	0.65
17.13	3.21	3.17	3.21
18.14	4.69	4.75	4.66
19.13	5.09	5.19	5.1
20.16	5.71	5.61	5.7
21.1	5.86	5.9	5.88
21.12	0.91	0.82	0.87
24.1	3.15	3.31	3.34
25.11	4.28	4.25	4.22
26.12	4.85	4.79	4.83
27.11	5.22	5.23	5.291
28.11	5.62	5.62	5.59
28.15	0.57	0.41	0.45
29.09	0.82	0.62	0.9
31.14	3.22	3.17	3.14
32.09	3.82	3.84	3.82
33.1	4.28	4.25	4.42
34.1	4.8	4.81	4.92
35.07	5.37	5.21	5.34
35.09	0.8	0.95	0.89
38.09	3.32	3.22	3.24
39.1	4.12	4.09	4.16
40.12	5.11	4.83	4.85
41.1	5.1	5.35	5.24
42.09	5.74	5.7	5.58

## Sheet: Fig 7-8
	L1N0		L1N1		L1 N2		L1N3		L2N0		L2N1		L2N2		L2N3
Time	mean	sterr	mean	sterr	mean	sterr	mean	sterr	mean	sterr	mean	sterr	mean	sterr	mean	sterr
0	0	0	0	0	0	0	0	0	0	0	0	0	0	0	0	0
1	0.03	0.052	0.09	0.032	0.1	0.004	0.04	0.057	0.05	0.058	0.07	0.025	0.1	0.02	0.07	0.041
3	0.07	0.018	0.12	0.052	0.16	0.052	0.14	0.042	0	0.022	0.09	0.034	0.13	0.024	0.14	0.059
4.2	0.02	0.024	0.12	0.012	0.22	0.048	0.19	0.026	0	0.065	0.18	0.038	0.33	0.025	0.3	0.029
5	0	0.047	0.13	0.011	0.15	0.05	0.17	0.019	0	0.035	0.24	0.023	0.32	0.019	0.29	0.037
6	0.17	0.017	0.44	0.029	0.52	0.169	0.44	0.022	0.08	0.093	0.55	0.02	0.81	0.104	0.74	0.072
7	0.01	0.04	0.42	0.074	0.59	0.159	0.42	0.071	0	0.029	0.51	0.044	1.02	0.075	0.99	0.112
8	0.02	0.045	0.49	0.084	0.89	0.186	0.68	0.046	0	0.028	0.57	0.029	1.34	0.095	1.57	0.174
9	0.03	0.094	0.57	0.102	1.18	0.228	0.99	0.084	0	0.022	0.64	0.032	1.58	0.075	2.33	0.213
10.1	0.01	0.1	0.72	0.134	1.45	0.237	1.46	0.056	0	0.022	0.76	0.071	1.8	0.068	2.89	0.159
11	0.03	0.095	0.76	0.138	1.55	0.25	1.9	0.068	0	0.038	0.75	0.055	1.83	0.066	3.19	0.162
14	0.03	0.048	0.9	0.172	1.92	0.278	2.84	0.13	0	0.018	0.79	0.066	2.02	0.087	3.68	0.182
15.1	0.08	0.053	0.99	0.173	2.14	0.273	3.44	0.112	0	0.015	0.87	0.054	2.14	0.086	3.95	0.147
16.1	0.08	0.071	1.06	0.173	2.28	0.321	3.75	0.141	0	0.034	0.95	0.056	2.21	0.071	4.14	0.157
17.2	0.08	0.04	1.12	0.19	2.4	0.263	4.09	0.258	0	0.051	1	0.068	2.34	0.082	4.45	0.172
21	0.16	0.073	1.2	0.19	2.49	0.339	4.52	0.161	0.03	0.027	1.19	0.05	2.45	0.097	4.79	0.133
